# Supplementary material for: Displacement, Violence, and Mental Health: Evidence from Rohingya Adolescents in Cox’s Bazar, Bangladesh
Source: Int J Environ Res Public Health. 2021 May 17;18(10):5318. doi: 10.3390/ijerph18105318 (PMC8156348; doi:10.3390/ijerph18105318)
Supplement: Supplementary file 1 [file ijerph-18-05318-s001.zip]

Archive with 1 entries (1 files):
- ijerph-1147402-supplementary.pdf
